# Supplementary material for: The proto-oncogene SRC phosphorylates cGAS to inhibit an antitumor immune response
Source: JCI Insight. 2023 Jun 22;8(12):e167270. doi: 10.1172/jci.insight.167270 (PMC10371251; doi:10.1172/jci.insight.167270)
Supplement: Supplemental table 1 [file jciinsight-8-167270-s187.xlsx]

## Sheet: Down regulated
ontology	term	fdr
BP	immune response	1e-145
BP	adaptive immune response	4e-117
BP	regulation of immune system process	1e-94
BP	cell activation	2e-83
BP	leukocyte activation	5e-82
BP	defense response	7e-81
BP	positive regulation of immune system process	7e-80
BP	response to external stimulus	9e-79
BP	response to biotic stimulus	1e-73
BP	response to external biotic stimulus	1e-71
BP	response to other organism	5e-71
BP	lymphocyte activation	3e-69
BP	immune effector process	9e-69
BP	cell adhesion	2e-64
BP	regulation of cell activation	2e-64
BP	regulation of immune response	7e-64
BP	regulation of leukocyte activation	1e-61
BP	defense response to other organism	4e-60
BP	cell surface receptor signaling pathway	3e-57
BP	positive regulation of response to stimulus	1e-56
BP	regulation of lymphocyte activation	3e-56
BP	positive regulation of immune response	3e-56
BP	leukocyte mediated immunity	4e-55
BP	response to stress	1e-53
BP	adaptive immune response based on somatic recombination of immune receptors built from immunoglobulin superfamily domains	1e-53
BP	innate immune response	2e-53
BP	regulation of response to stimulus	2e-52
BP	positive regulation of cell activation	9e-51
BP	lymphocyte mediated immunity	3e-50
BP	inflammatory response	1e-49
BP	cell communication	8e-48
BP	signal transduction	1e-47
BP	positive regulation of leukocyte activation	1e-47
BP	response to bacterium	2e-46
BP	T cell activation	2e-46
BP	cellular response to stimulus	4e-46
BP	immune response-regulating signaling pathway	1e-45
BP	positive regulation of lymphocyte activation	4e-44
BP	regulation of multicellular organismal process	2e-43
BP	anatomical structure development	5e-42
BP	positive regulation of biological process	7e-42
BP	regulation of response to external stimulus	5e-41
BP	immune response-regulating cell surface receptor signaling pathway	2e-40
BP	cell-cell adhesion	2e-40
BP	activation of immune response	5e-40
BP	system development	8e-40
BP	regulation of cell adhesion	8e-40
BP	phagocytosis	9e-40
BP	leukocyte cell-cell adhesion	1e-39
BP	multicellular organism development	1e-38

## Sheet: Up regulated
ontology	term	fdr
BP	lipid metabolic process	8e-12
BP	small molecule metabolic process	8e-10
BP	cellular lipid metabolic process	4e-09
BP	monocarboxylic acid metabolic process	3e-08
BP	cellular hormone metabolic process	4e-08
BP	epithelium development	4e-08
BP	regulation of transcription by RNA polymerase II	5e-08
BP	epithelial cell differentiation	5e-08
BP	oxoacid metabolic process	9e-08
BP	organic acid metabolic process	2e-07
BP	transcription by RNA polymerase II	2e-07
BP	olefinic compound metabolic process	3e-07
BP	carboxylic acid metabolic process	3e-07
BP	fatty acid metabolic process	6e-07
BP	primary alcohol metabolic process	6e-07
BP	xenobiotic metabolic process	1e-06
BP	long-chain fatty acid metabolic process	4e-06
BP	hormone metabolic process	1e-05
BP	pattern specification process	2e-05
BP	organic hydroxy compound metabolic process	4e-05
BP	regulation of hormone levels	5e-05
BP	icosanoid metabolic process	8e-05
BP	regulation of DNA-templated transcription	8e-05
BP	regulation of nucleic acid-templated transcription	8e-05
BP	unsaturated fatty acid metabolic process	9e-05
BP	arachidonic acid metabolic process	9e-05
BP	regulation of RNA biosynthetic process	0.0001
BP	activation of GTPase activity	0.0001
BP	small molecule catabolic process	0.0001
BP	lipid catabolic process	0.0001
BP	ear development	0.0001
BP	retinol metabolic process	0.0001
BP	cellular glucuronidation	0.0001
BP	inner ear development	0.0001
BP	cellular response to xenobiotic stimulus	0.0001
BP	retinoid metabolic process	0.0001
BP	estrogen metabolic process	0.0002
BP	organic acid catabolic process	0.0003
BP	regionalization	0.0003
BP	diterpenoid metabolic process	0.0003
BP	terpenoid metabolic process	0.0003
BP	animal organ morphogenesis	0.0003
BP	uronic acid metabolic process	0.0003
BP	glucuronate metabolic process	0.0003
BP	anterior/posterior pattern specification	0.0004
BP	epidermis development	0.0007
BP	cellular lipid catabolic process	0.0008
BP	carboxylic acid catabolic process	0.0008
BP	response to BMP	0.0008
BP	cellular response to BMP stimulus	0.0008
BP	alcohol metabolic process	0.0008
BP	tissue development	0.0008
BP	retinoic acid metabolic process	0.0008
