# Supplementary material for: The proto-oncogene SRC phosphorylates cGAS to inhibit an antitumor immune response
Source: JCI Insight. 2023 Jun 22;8(12):e167270. doi: 10.1172/jci.insight.167270 (PMC10371251; doi:10.1172/jci.insight.167270)
Supplement: Supplemental table 2 [file jciinsight-8-167270-s188.xlsx]

## Sheet: Down regulated
ontology	term	fdr
BP	immune response	4e-108
BP	regulation of immune system process	2e-80
BP	defense response	1e-72
BP	response to external stimulus	7e-72
BP	cell adhesion	2e-67
BP	cell activation	5e-66
BP	positive regulation of immune system process	2e-64
BP	response to biotic stimulus	3e-64
BP	response to external biotic stimulus	9e-63
BP	leukocyte activation	2e-62
BP	response to other organism	4e-62
BP	inflammatory response	9e-56
BP	regulation of response to stimulus	7e-54
BP	adaptive immune response	3e-52
BP	regulation of immune response	3e-52
BP	defense response to other organism	1e-51
BP	cell migration	4e-51
BP	positive regulation of response to stimulus	4e-51
BP	cell surface receptor signaling pathway	1e-50
BP	response to stress	6e-50
BP	immune effector process	8e-49
BP	T cell activation	3e-48
BP	regulation of multicellular organismal process	9e-48
BP	regulation of cell activation	2e-47
BP	lymphocyte activation	1e-46
BP	regulation of response to external stimulus	1e-45
BP	positive regulation of biological process	4e-45
BP	innate immune response	2e-44
BP	response to organic substance	3e-44
BP	regulation of cell adhesion	7e-44
BP	cytokine production	8e-44
BP	regulation of leukocyte activation	2e-43
BP	cell motility	2e-43
BP	anatomical structure development	2e-42
BP	positive regulation of multicellular organismal process	2e-42
BP	response to cytokine	7e-42
BP	signal transduction	9e-42
BP	positive regulation of cytokine production	9e-42
BP	regulation of cytokine production	1e-41
BP	cellular response to chemical stimulus	2e-41
BP	cell communication	2e-41
BP	cellular response to stimulus	5e-41
BP	cell-cell adhesion	8e-40
BP	cellular response to organic substance	4e-39
BP	leukocyte cell-cell adhesion	2e-38
BP	leukocyte migration	6e-38
BP	negative regulation of immune system process	2e-37
BP	cellular response to cytokine stimulus	3e-37
BP	positive regulation of immune response	5e-37
BP	regulation of T cell activation	8e-37

## Sheet: Up regulated
ontology	term	fdr
BP	lipid metabolic process	1e-17
BP	oxoacid metabolic process	9e-16
BP	cellular lipid metabolic process	9e-16
BP	carboxylic acid metabolic process	1e-15
BP	organic acid metabolic process	1e-15
BP	monocarboxylic acid metabolic process	2e-15
BP	small molecule metabolic process	4e-14
BP	fatty acid metabolic process	1e-12
BP	organic acid catabolic process	3e-10
BP	long-chain fatty acid metabolic process	5e-10
BP	carboxylic acid catabolic process	1e-09
BP	xenobiotic metabolic process	3e-09
BP	lipid catabolic process	8e-09
BP	cellular hormone metabolic process	3e-08
BP	small molecule catabolic process	4e-08
BP	regulation of hormone levels	5e-08
BP	olefinic compound metabolic process	6e-08
BP	organic hydroxy compound metabolic process	4e-07
BP	epithelial cell differentiation	4e-07
BP	cellular response to xenobiotic stimulus	4e-07
BP	lipid biosynthetic process	6e-07
BP	uronic acid metabolic process	6e-07
BP	glucuronate metabolic process	6e-07
BP	hormone metabolic process	7e-07
BP	response to xenobiotic stimulus	1e-06
BP	arachidonic acid metabolic process	1e-06
BP	unsaturated fatty acid metabolic process	1e-06
BP	cellular lipid catabolic process	2e-06
BP	monocarboxylic acid catabolic process	3e-06
BP	icosanoid metabolic process	4e-06
BP	primary alcohol metabolic process	4e-06
BP	retinoic acid metabolic process	5e-06
BP	epithelium development	4e-05
BP	estrogen metabolic process	4e-05
BP	isoprenoid metabolic process	4e-05
BP	terpenoid metabolic process	5e-05
BP	alcohol metabolic process	7e-05
BP	retinoid metabolic process	7e-05
BP	cellular modified amino acid metabolic process	0.0001
BP	diterpenoid metabolic process	0.0002
BP	cellular glucuronidation	0.0002
BP	membrane lipid metabolic process	0.0002
BP	organic acid biosynthetic process	0.0002
BP	xenobiotic catabolic process	0.0002
BP	retinol metabolic process	0.0002
BP	carboxylic acid biosynthetic process	0.0004
BP	lipid modification	0.0006
BP	steroid metabolic process	0.0009
BP	monocarboxylic acid biosynthetic process	0.001
BP	membrane lipid biosynthetic process	0.001
