# Supplementary material for: The proto-oncogene SRC phosphorylates cGAS to inhibit an antitumor immune response
Source: JCI Insight. 2023 Jun 22;8(12):e167270. doi: 10.1172/jci.insight.167270 (PMC10371251; doi:10.1172/jci.insight.167270)
Supplement: Supplemental table 3 [file jciinsight-8-167270-s189.xlsx]

## Sheet: Down regulated
ontology	term	fdr
BP	lipid metabolic process	2e-06
BP	nervous system development	4e-06
BP	small molecule metabolic process	7e-06
BP	animal organ morphogenesis	1e-05
BP	regulation of biological quality	2e-05
BP	oxoacid metabolic process	2e-05
BP	organic acid metabolic process	3e-05
BP	monocarboxylic acid metabolic process	4e-05
BP	pattern specification process	4e-05
BP	cell-cell signaling	8e-05
BP	carboxylic acid metabolic process	8e-05
BP	anatomical structure development	8e-05
BP	cellular lipid metabolic process	8e-05
BP	neuron differentiation	0.0001
BP	response to BMP	0.0001
BP	cellular response to BMP stimulus	0.0001
BP	organic hydroxy compound metabolic process	0.0001
BP	generation of neurons	0.0001
BP	fatty acid metabolic process	0.0001
BP	olefinic compound metabolic process	0.0002
BP	BMP signaling pathway	0.0002
BP	regionalization	0.0004
BP	epithelium development	0.0005
BP	anatomical structure morphogenesis	0.0006
BP	regulation of hormone levels	0.0006
BP	cellular hormone metabolic process	0.0006
BP	embryonic organ development	0.0006
BP	ear development	0.0006
BP	neurogenesis	0.0006
BP	embryonic organ morphogenesis	0.0008
BP	sensory organ morphogenesis	0.0008
BP	multicellular organism development	0.0009
BP	inner ear morphogenesis	0.001
BP	response to xenobiotic stimulus	0.001
BP	ear morphogenesis	0.001
BP	primary alcohol metabolic process	0.001
BP	chemical synaptic transmission	0.001
BP	anterograde trans-synaptic signaling	0.001
BP	central nervous system development	0.001
BP	regulation of prostatic bud formation	0.001
BP	system development	0.001
BP	sensory organ development	0.001
BP	epithelial cell differentiation	0.001
BP	trans-synaptic signaling	0.002
BP	gland development	0.002
BP	cell development	0.002
BP	nitrobenzene metabolic process	0.002
BP	inner ear development	0.002
BP	embryo development	0.002
BP	axis specification	0.003

## Sheet: Up regulated
ontology	term	fdr
BP	immune response	2e-73
BP	response to external stimulus	2e-68
BP	defense response	3e-67
BP	response to external biotic stimulus	3e-61
BP	response to biotic stimulus	3e-61
BP	response to other organism	7e-61
BP	defense response to other organism	8e-54
BP	regulation of immune system process	5e-47
BP	innate immune response	6e-44
BP	positive regulation of immune system process	1e-40
BP	inflammatory response	1e-38
BP	cell adhesion	4e-37
BP	cell communication	1e-35
BP	signal transduction	1e-35
BP	response to cytokine	2e-35
BP	cell surface receptor signaling pathway	2e-34
BP	regulation of response to external stimulus	3e-34
BP	regulation of immune response	5e-34
BP	cytokine-mediated signaling pathway	5e-32
BP	response to stress	6e-32
BP	response to bacterium	7e-32
BP	cell migration	1e-31
BP	regulation of response to stimulus	4e-31
BP	cellular response to chemical stimulus	7e-31
BP	positive regulation of response to stimulus	7e-31
BP	regulation of multicellular organismal process	2e-30
BP	cellular response to cytokine stimulus	5e-30
BP	cell motility	3e-29
BP	cellular response to stimulus	9e-29
BP	response to organic substance	9e-29
BP	regulation of cytokine production	1e-28
BP	cytokine production	2e-28
BP	response to chemical	2e-28
BP	cell activation	4e-28
BP	leukocyte activation	1e-27
BP	cellular response to organic substance	6e-27
BP	regulation of cell adhesion	8e-27
BP	immune effector process	5e-26
BP	positive regulation of multicellular organismal process	4e-25
BP	cell-cell adhesion	6e-25
BP	positive regulation of immune response	1e-24
BP	regulation of cell population proliferation	2e-24
BP	chemotaxis	4e-24
BP	taxis	4e-24
BP	tissue development	5e-24
BP	positive regulation of response to external stimulus	1e-23
BP	negative regulation of immune system process	6e-23
BP	positive regulation of cytokine production	1e-22
BP	epidermis development	1e-22
BP	leukocyte migration	2e-22
BP	regulation of defense response	2e-22
