# Supplementary material for: The proto-oncogene SRC phosphorylates cGAS to inhibit an antitumor immune response
Source: JCI Insight. 2023 Jun 22;8(12):e167270. doi: 10.1172/jci.insight.167270 (PMC10371251; doi:10.1172/jci.insight.167270)
Supplement: Supplemental table 4 [file jciinsight-8-167270-s190.xlsx]

## Sheet: Sheet1
Oligos-qPCR	Sequence
18S rRNA F	5’ GTAACCCGTTGAACCCCATT
18S rRNA R	5’ CCATCCAATCGGTAGTAGCG
IFNB F	5' CAGCAATTTTCAGTGTCAGAAGC
IFNB R	5' TCATCCTGTCCTTGAGGCAGT
IFIT2 F	5' AAATGCCATTTCACCTGGAACTTG
IFIT2 R	5' GCTTTGAATTCACGATTCTGAAAC
TNFA F	5' CTCTTCTGCCTGCTGCACTTTG
TNFA R	5' ATGGGCTACAGGCTTGTCACTC
SRC F	5' CTGCTTTGGCGAGGTGTGGATG
SRC R	5' CCACAGCATACAACTGCACCAG
Ifnb F	5' GCCTTTGCCATCCAAGAGATGC
Ifnb R	5' ACACTGTCTGCTGGTGGAGTTC
Hprt F	5' CTGGTGAAAAGGACCTCTCGAAG
Hprt R	5' CCAGTTTCACTAATGACACAAACG
pc1 F	5' GGAGATCTCCCGATCCCCTAT
pc1 R	5' AGGGAGCAGATACTGGCTTAA
pc 2 F	5' AAGACAATAGCAGGCATGCTG
pc2 R	5' GCTACAGGGCGCGTGGGGATA
pc3 F	5' CGGATCTGATCAAGAGACAGG
pc3 R	5' AATAGCCTCTCCACCCAAGCG
GAPDH F	5' GTCTCCTCTGACTTCAACAGCG
GAPDH R	5' ACCACCCTGTTGCTGTAGCCAA
Oligos-Cloning	Sequence
cGAS Guide 1 lentiCRISPR V2 F	5' CACCGGGCTTCCGCACGGAATGCCA
cGAS Guide 1 lentiCRISPR V2 R	5' AAACTGGCATTCCGTGCGGAAGCCC
cGAS Guide 2 lentiCRISPR V2 F	5' CACCGGGCCATGCAGAGAGCTTCCG
cGAS Guide 2 lentiCRISPR V2 R	5' AAACCGGAAGCTCTCTGCATGGCCC
SRC HA pcDNA3 F	5' GGCCAAGCTTATGGGTAGCAACAAGAGCAAGCC
SRC HA pcDNA3 R	5' GGCCCTCGAGTCAAGCGTAATCTGGAACATCGTATGGGTACAAGAGGTTCTCCCCGGGC
SRC Y530F SDM HA pcDNA3 F	5' CCACCGAGCCCCAGTTCCAGCCCGGGGAGAAC
SRC Y530F SDM HA pcDNA3 R	5' GTTCTCCCCGGGCTGGAACTGGGGCTCGGTGG
SRC K298M SDM HA pcDNA3 F	5' GTACCACCAGGGTGGCCATCATGACCCTGAAGCCTGGCACGAT
SRC K298M SDM HA pcDNA3 R	5' ATCGTGCCAGGCTTCAGGGTCATGATGGCCACCCTGGTGGTAC
SRC F408G SDM HA pcDNA3 F	5' TGGTGTGCAAAGTGGCGGACGGTGGGCTGGCTCGGCTCATTGA
SRC F408G SDM HA pcDNA3 R	5' TCAATGAGCCGAGCCAGCCCACCGTCCGCCACTTTGCACACCA
HA-SRC pSB-tet-RB F	5' GCGGCCTCTGAGGCCATGTACCCATACGATGTTCCAGATTACGCTATGGGTAGCAACAAGAGCAAGC
HA-SRC pSB-tet-RB R	5' GCGGCCTGACAGGCCCTAGAGGTTCTCCCCGGGCTG
His-HA-SRC pSB-tet-RB F	5' TCGAAAGGCCTCTGAGGCCATGCACCATCACCATCACCATATGTACCCATACGATGTTCC
His-HA-SRC pSB-tet-RB R	5' GGAACATCGTATGGGTACATATGGTGATGGTGATGGTGCATGGCCTCAGAGGCCTTTCGA
FLAG-cGAS pcDNA3 F	5' GCAAGCTTATGGACTACAAAGACGATGACGACAAGATGCAGCCTTGGCACGGAAAG
FLAG-cGAS pcDNA3 R	5' GCCTCGAGTCAAAATTCATCAAAAACTGG
FLAG-cGAS Y248F SDM pcDNA3 F	5' AATATTCCAACACTCGTGCATTCTACTTTGTGAAATTTAAAAG
FLAG-cGAS Y248F SDM pcDNA3 R	5' CTTTTAAATTTCACAAAGTAGAATGCACGAGTGTTGGAATATT
FLAG-cGAS Y248E SDM pcDNA3 F	5' AATATTCCAACACTCGTGCAGAGTACTTTGTGAAATTTAAAAG
FLAG-cGAS Y248E SDM pcDNA3 R	5' CTTTTAAATTTCACAAAGTACTCTGCACGAGTGTTGGAATATT
SRC g1 pLKO-tet-ON F	5' CCGGCATCCTCAGGAACCAACAATTCTCGAGAATTGTTGGTTCCTGAGGATGTTTTTG
SRC g1 pLKO-tet-ON R	5' AATTCAAAAACATCCTCAGGAACCAACAATTCTCGAGAATTGTTGGTTCCTGAGGATG
SRC g2 pLKO-tet-ON F	5' CCGGGCTCGGCTCATTGAAGACAATCTCGAGATTGTCTTCAATGAGCCGAGCTTTTT
SRC g2 pLKO-tet-ON R	5' AATTAAAAAGCTCGGCTCATTGAAGACAATCTCGAGATTGTCTTCAATGAGCCGAGC
FLAG-cGAS 160-522 pcDNA3 F	5' caaagacgatgacgacaagatgCCTGGGGCCTCGAAGCTCCGGG
FLAG-cGAS 160-522 pcDNA3 R	5' CCCGGAGCTTCGAGGCCCCAGGcatcttgtcgtcatcgtctttg
FLAG-cGAS 213-522 pcDNA3 F	5' caaagacgatgacgacaagatgAGCTACTATGAGCACGTGAAGA
FLAG-cGAS 213-522 pcDNA3 R	5' TCTTCACGTGCTCATAGTAGCTcatcttgtcgtcatcgtctttg
SRC HA 91-536 pcDNA3 F	5' GCAAGCTTATGGCCCTCTATGACTATGAGTC
SRC HA 250-536 pcDNA3 F	5' GCAAGCTTATGACGTCCAAGCCGCAGACTCA
SRC HA Truncation pcDNA3 R	5' GCCTCGAGtcaagcgtaatctggaacat
Oligos-TOPO PCR	Sequence
cGAS g1 g2 PCR F	5' TGAGCTTCAACTTCTCCAAAACCG
cGAS g1 g2 PCR F	5' CGAGACTTTTGTAGCCTCAGGAAAG
Antibodies	Source; Catalog number
HA	Abcam 18181
STING	CST 13647S
Actin	CST 3700S
cGAS	CST 15102S
FLAG	Millipore F1804
SRC	CST 2109S
SRC phospho Y416	CST 2101S
Phospho tyrosine	CST 9411S
Plasmids	Source
pJP1520-SRC	DNASU
HA-STING pcDNA3	Dr. Genhong Cheng (UCLA- Los Angeles, CA)
cGAS pcDNA3	Dr. Genhong Cheng (UCLA- Los Angeles, CA)
pSB-tet-RB	Addgene
SB100X	Addgene
lentiCRISPR V2	Addgene
psPAX2	Addgene
pVSV-G	Addgene
pSUMO2 human cGAS-FL	Dr. Philip Kranzusch (Harvard Medical School- Boston, MA)
pET15b-bioSTING	Pollock et al. PMID: 32669552
DncV pcDNA3	Dr. Philip Kranzusch (Harvard Medical School- Boston, MA)
DisA pcDNA3	Dr. Philip Kranzusch (Harvard Medical School- Boston, MA)
WspR* pcDNA3	Dr. Philip Kranzusch (Harvard Medical School- Boston, MA)
WT Poxin pcDNA3	Dr. Philip Kranzusch (Harvard Medical School- Boston, MA)
Poxin H17A pcDNA3	Dr. Philip Kranzusch (Harvard Medical School- Boston, MA)
pNiFty-LUC	Invivogen
eGFP pcDNA3	Addgene
pLKO-tet-ON	Addgene
HA-SRC WT pSB-tet-RB	This paper
HA-SRC Y530F pSB-tet-RB	This paper
HA-SRC F408G/Y530F pSB-tet-RB	This paper
HA-SRC K298M pSB-tet-RB	This paper
SRC WT HA pcDNA3	This paper
SRC Y530F HA pcDNA3	This paper
SRC F408G/Y530F HA pcDNA3	This paper
SRC K298M HA pcDNA3	This paper
FLAG-cGAS pcDNA3	This paper
Scramble lentiCRISPR V2	Dunker et al. PMID: 33852834
cGAS Guide 1 lentiCRISPR V2	This paper
cGAS Guide 2 lentiCRISPR V2	This paper
pSUMO2 human FLAG-cGAS-FL	This paper
His-HA-SRC WT pSB-tet-RB	This paper
His-HA-SRC Y530F pSB-tet-RB	This paper
His-HA-SRC K298M pSB-tet-RB	This paper
FLAG-cGAS Y248F SDM pcDNA3	This paper
FLAG-cGAS Y248E SDM pcDNA3	This paper
SRC g1 pLKO-tet-ON	This paper
SRC g2 pLKO-tet-ON	This paper
