# Supplementary material for: The proto-oncogene SRC phosphorylates cGAS to inhibit an antitumor immune response
Source: JCI Insight. 2023 Jun 22;8(12):e167270. doi: 10.1172/jci.insight.167270 (PMC10371251; doi:10.1172/jci.insight.167270)
Supplement: Supporting data values [file jciinsight-8-167270-s191.xlsx]

## Sheet: Figure 2
Figure 2B	CON Mock Mock				CON Mock DOX				CON ISD45 Mock				CON ISD45 DOX				CON HT-DNA Mock				CON HT-DNA DOX				shRNA1 Mock Mock				shRNA1 Mock DOX				shRNA1 ISD45 Mock				shRNA1 ISD45 DOX				shRNA1 HT-DNA Mock				shRNA1 HT-DNA DOX				shRNA2 Mock Mock
Figure 2B	898	1880	1119	619	1691	2415	966	1024	4527	3116	2316	2822	4847	2927	2388	2528	15714	20041	13442	22017	20677	16407	17148	18391	1520	1208	1600	2052	1713	2354	2235	992	4012	3959	3715	3586	4788	4513	6123	6218	15718	15955	18604	14983	19467	18916	18057	20742	1417
Figure 2D	EV -Mock			EV + Mock			EV - ISD			EV + ISD			EV - HT			EV + HT			STING - Mock			STING + Mock			STING - ISD			STING + ISD			STING - HT			STING + HT
Figure 2D	0.7473	1.7392	0.7695	5.3129	2.5285	4.9493	0.586	0.8174	2.6153	4.3681	2.5821	2.8989	105.278	121.11	112.999	132.628	116.834	138.212	1635.48	1399.05	1656.15	1015.73	923.88	919.75	2971.18	2762.8	2868.48	3402.02	3515.83	4021.53	2106.99	2420.24	2459.72	3110.65	2629.41	2929.41
Figure 2E	EV -Mock			EV + Mock			EV - ISD			EV + ISD			EV - HT			EV + HT			STING - Mock			STING + Mock			STING - ISD			STING + ISD			STING - HT			STING + HT
Figure 2E	1.2079	0.6854	1.2079	6.1721	2.2871	8.9139	2.3344	2.0998	2.6375	8.453	9.1929	4.4084	16.014	10.3662	16.2593	22.5216	15.9576	19.9775	73.8595	87.868	101.051	64.5412	52.2778	73.9302	170.546	229.082	190.378	467.06	461.159	494.232	144.406	155.057	136.37	182.564	194.395	171.919
Figure 2G	WT Mock -			WT Mock +			WT ISD -			WT ISD +			WT HT -			WT HT +			530 Mock -			530 Mock +			530 ISD -			530 ISD +			530 HT -			530 HT +			408/530 Mock -			408/50 Mock +			408/530 ISD -			408/530 ISD +			408/530 HT -
Figure 2G	0.9508	1.2149	0.8657	0.8925	0.7649	0.7118	48.8605	45.7633	39.8158	27.1962	26.1962	24.5536	167.874	146.094	154.53	104.123	130.595	132.324	1.0975	0.8814	1.0337	0.1754	0.2556	0.132	35.9452	37.7368	30.7393	17.3907	14.9718	18.5258	252.201	256.456	247.226	90.1013	87.4435	90.1862	0.9354	1.069		0.799	0.5953		24.2708	25.2805	21.542	19.5107	21.1004	19.6032	117.643
Figure 2H	Mock Mock			Mock DOX			ISD45 Mock			ISD45 DOX			HT-DNA Mock			HT-DNA DOX
Figure 2H	15.7407	12.037	10.9259	5.74074	17.963	7.59259	163.889	159.444	161.667	87.5926	96.1111	90.9259	617.593	662.407	618.704	576.852	571.667	553.148
[truncated: 47 more columns]

## Sheet: Figure 3
Figure 3B	EV +				EV -				WT +				WT -				530 +				530 -				298 +				298 -				408/530 +				408/530 -
Figure 3B	6626	10445	10554	8186	1272	1041	2061	1901	7493	4083	5915	5662	1497	629	725	1136	2986	2728	4819	1658	313	532	947	927	8933	11227	11700	10207	619	583	824	1338	10137	8584	9867	9499	649	1529	1418	1422
Figure 3C	CON Mock Mock				CON Mock DOX				CON ISD45 Mock				CON ISD45 DOX				shRNA1 Mock Mock				shRNA1 Mock DOX				shRNA1 ISD45 Mock				shRNA1 ISD45 DOX				shRNA3 Mock Mock				shRNA3 Mock DOX				shRNA3 ISD45 Mock				shRNA3 ISD45 DOX				Mock Mock
Figure 3C	6383	5382	6768	2785	4591	5038	4486	5558	7792	9063	6833	6709	9341	6080	6175	9630	2530	3522	2191	2991	3619	3420	2297	2711	5103	4651	4522	5146	5878	6450	7041	6712	2250	2172	3909	2801	3696	3228	2311	1772	5405	5240	4830	5238	6626	7350	7471	8741	5581
Figure 3E	Scr -				Scr +				sgRNA1 -				sgRNA1 +				sgRNA2 -				sgRNA2 +
Figure 3E	0.98654	0.932113	1.1508	0.930547	1.55744	1.52592	1.54452	1.71915	1.08318	0.988082	0.887506	1.04123	1.13733	0.722328	0.900825	0.759421	0.996826	1.3426	0.817591	0.84298	1.26039	0.72752	0.78797	1.41605
[truncated: 15 more columns]

## Sheet: Figure 4
Figure 4G	EV			WT			530			298			408/530			pcDNA3
Figure 4G	64.3467	64.808	65.2725	46.6586	40.7372	41.918	32.878	35.0629	30.1789	59.9108	51.5657	51.1987	55.3837	56.1806	57.3975	0.0046	0.0045
Figure 4H	EV EV			cSrc EV			EV cGAS			cSrc cGAS
Figure 4H	1.00706	1.03173	1.00354	1.00239	0.989626	1.00142	1.1076	1.17563	1.1066	1.01126	1.04562	1.05353
Figure 4I		Mock 0.1			SRC 0.1			Mock 0.5			SRC 0.5			Mock 1			SRC 1			Mock 5			SRC 5			Mock 10			SRC 10			Mock 25			SRC 25
Figure 4I	0.0024	0.0023	0.0023	0.001	0.0012	0.001	0.0052	0.0059	0.0055	0.003	0.0025	0.0028	0.0081	0.0091	0.0089	0.0054	0.0052	0.0058	0.0165	0.0153	0.0179	0.0173	0.0178	0.0173	0.0176	0.0208	0.0158	0.0207	0.0194	0.0197	0.0223	0.0181	0.0163	0.0205	0.0181	0.019
Figure 4J		0.1			0.5			1			5			10			25
Figure 4J	44.7011	51.1118	45.1343	54.709	44.0621	49.4934	61.9535	59.3282	66.4132	104.521	107.535	104.28	114.699	107.119	108.89	108.22	95.6253	100.494

## Sheet: Figure 5
Figure 5C		Mock pc1			EV pc1			SRC pc1			Mock pc2			EV pc2			SRC pc2			Mock pc3			EV pc3			SRC pc3			Mock GAPDH			EV GAPDH			SRC GAPDH
Figure 5C	0.0080505	0.0083468	0.0068331	0.429129	0.404732	0.538463	0.23762	0.232316	0.236754	0.0057571	0.0057763	0.0066764	0.436023	0.364061	0.355471	0.26592	0.275257	0.291253	0.0195897	0.018624	0.0159694	0.406399	0.600594	0.457095	0.232861	0.234637	0.292171	0.0062976	0.0087395	0.0080896	0.0124513	0.0127522	0.0113108	0.0126322	0.012539	0.0135715
Figure 5D	EV			WT			K298M
Figure 5D	0.804365	0.660912	0.813416	0.25653	0.330504	0.243138	0.987122	0.875154	0.814998
Figure 5F	bio EV	bio WT	bio K298M	Neg EV
Figure 5F	1	0.4663	1.1338	0.1436

## Sheet: Figure 6
Figure 6I	EV EV				EV cSrc				WT EV				WT cSrc				248F EV				248F cSrc				248E EV				248E cSrc
Figure 6I	2532	2002	1517	1285	1676	1266	760	1019	8003	9148	10045	7584	4793	5053	3638	4304	7598	7059	6902	7817	5384	4779	5018	5239	2573	1686	1835	2642	2830	882	2071	1764

## Sheet: Figure S2
Figure S2A		EV				DncV				DisA				WspR*				cGAS
Figure S2A	921	1259	458	1002	2193	2657	3385	1925	7948	7280	8484	7914	3680	3614	4210	3235	11326	12274	11526	11508
Figure S2B		Mock				lipo				3'3'-cGAMP				2'3'-cGAMP				ISD
Figure S2B	3285	3905	5039	3768	3073	5078	3976	3196	6503	11241	8113	8858	21466	18204	23802	19164	36793	39273	33216	55982
Figure S2C		WT 1				WT 2				WT 3				WT 4				H17A 1				H17A 2				H17A 3				H17A 4
Figure S2C	3770	3247	2498	1491	2119	2248	2398	3310	2715	1589	2331	1629	2273	2256	1913	1925	10893	11348	9943	9866	8882	7157	7458	6015	2043	2659	2574	3289	2084	2424	2320	890
Figure S2D	dmso 1000				dmso 0				mfa 1000				mfa 0
Figure S2D	7657	6597	7564	8027	2110	1067	2210	1950	1206	431	592	2366	933	2261	651	925

## Sheet: Figure S3
Figure S3C	Scr			shRNA1			shRNA3
Figure S3C	1.02698	0.97235	1.00141	0.32997	0.29077	0.27449	0.16206	0.1753	0.12395
Figure S3D	Mock Mock				Mock Das				Mock Sara				HT Mock				HT Das				HT Sara
Figure S3D	1049	948	516	1556	978	1339	1710	2032	1695	2138	2508	493	4300	3916	4004	4851	7979	5014	8390	8004	6515	5547	5524	8296
Figure S3E	EV -Mock			EV + Mock			EV - ISD			EV + ISD			EV - HT			EV + HT			STING - Mock			STING + Mock			STING - ISD			STING + ISD			STING - HT			STING + HT
Figure S3E	0.7795	1.1824	1.085	2.5938	3.2756	1.3935	1.0759	1.1491	2.5159	2.3632	2.1529	2.3553	32.0159	34.1579	37.3579	30.6512	33.6022	37.3641	1135.45	1144.88	1292.08	1361.95	1293.92	1071.92	2001.88	2724.6	2567.08	6312.88	6059.98	6890.24	1368.63	1431.35	1480.08	2452.93	2263.24	2092.01
Figure S3G	WT Mock -				WT Mock +				WT ISD -				WT ISD +				WT HT -				WT HT +				530 Mock -				530 Mock +				530 ISD -				530 ISD +				530 HT -				530 HT +				298 Mock -
Figure S3G	2900	1148	1396	1788	1436	1491	986	1568	5383	3753	4601	3871	4769	3630	4479	5713	6762	10725	10937	8683	9364	11279	9394	8412	1675	1511	1219	2099	1244	1257	1102	1320	3340	4526	3919	3598	4904	4292	5119	4768	11915	12012	8612	8167	10557	9798	11797	7909	1064
Figure S3H		WT Mock Mock			WT DOX Mock			WT Mock ISD45			WT DOX ISD45			WT Mock HT-DNA			WT DOX HT-DNA			Y530F Mock Mock			Y530F DOX Mock			Y530F Mock ISD45			Y530F DOX ISD45			Y530F Mock HT-DNA			Y530F DOX HT-DNA			F408G/Y530F Mock Mock			F408G/Y530F DOX Mock			F408G/Y530F Mock ISD45			F408G/Y530F DOX ISD45
Figure S3H	0.6031	0.5749	2.8844	0.8646	0.7494	0.8306	17.3417	14.396	16.3302	5.2753	5.727	5.911	19.0583	18.9706	21.8416	16.8847	16.7956	15.0457	1.7358	0.7791	0.7395	0.2803	0.3547	0.2639	7.5298	8.1882	8.0765	1.7661	1.0039	1.8554	15.2384	18.1605	15.8464	4.2954	4.3958	4.4001	0.857	1.0689	1.0916	0.8743	0.6173	0.7566	4.1753	3.2198	3.8257	4.1271	4.2746	4.3079	7.0973
Figure S3I	Mock Mock			Mock DOX			ISD45 Mock			ISD45 DOX			HT-DNA Mock			HT-DNA DOX
Figure S3I	47.3281	47.0156	47.1719	30.2969	46.8594	29.3594	165.766	155.922	162.797	92.7969	95.4531	93.8906	557.641	560.609	568.734	381.859	381.859	387.953
Figure S3J	Mock Mock			Mock Des			ISD Mock			ISD Des			HT Mock			HT Des
Figure S3J	1.2589	1.1464	0.6929	0.994	1.4042	1.048	858.679	857.713	865.124	783.478	746.257	861.291	2518.79	1751.05	2440.07	2034.98	1909.11	2037.39
[truncated: 47 more columns]

## Sheet: Figure S4
Figure S4A	EV				WT				Y530F				K298M				F408G/Y530F
Figure S4A	160.105	180.484	142.018	159.167	64.4079	56.1538	61.3341	76.0396	44.1184	42.7223	43.899	43.1153	160.94	191.655	185.35	190.629	184.327	169.447	191.819	171.331
Figure S4B	EV			WT			Y530F			K298M			F408G/Y530F
Figure S4B	1.2429	0.9733	0.8266	0.3276	0.3719	0.5982	0.3726	0.2985	0.3024	1.287	1.1342	0.7928	1.2244	1.2194	1.4317
Figure S4D	Scr			shRNA1			shRNA2
Figure S4D	0.99865	1.00414	0.99722	0.28231	0.24256	0.2234	0.0992	0.13751	0.13989
Figure S4E	CON Mock				CON ISD45				CON cGAMP				CON Neg				shRNA1 Mock				shRNA1 ISD45				shRNA1 cGAMP				shRNA1 Neg				shRNA2 Mock				shRNA2 ISD45				shRNA2 cGAMP				shRNA2 Neg
Figure S4E	5812	4224	3814	5957	7631	4854	4888	5598	5598	4792	4247	6431	2082	1027	1670	1840	9300	9554	14523	11321	14336	14885	18609	16085	14278	12724	15339	10211	1044	1000	1427	1015	5086	5836	4941	6201	12817	12040	18624	12268	6543	9492	7664	6580	1263	225	1318	881

## Sheet: Figure S5
Figure S5B	Das - M ASPC1			Das + M ASPC1			Das - HT ASPC1			Das + HT ASPC1			sh1 - M ASPC1			sh1 + M ASPC1			sh1 - HT ASPC1			sh1 + HT ASPC1			Das - M HT29			Das + M HT29			Das - HT HT29			Das + HT HT29			sh1 - M HT29			sh1 + M HT29			sh1 - HT HT29			sh1 + HT HT29			Das - M 1.1B4
Figure S5B	1	1	1	1.24317	1.24317	1.24317	47.1295	84.2663	60.7756	192.925	147.92	190.861	1	1	1	1	1	1	11.1553	19.5802	21.1196	78.1489	85.7665	114.961	1.12173	1.07834	0.826712	0.844823	0.943581	0.567819	227.556	214.456	189.912	269.074	278.876	272.122	0.877458	0.884966	1.2878	3.27931	5.18838	1.99407	3967.33	3390.51	4168.52	6285.85	7167.86	7504.37	0.84332
Figure S5C	Das - M ASPC1			Das + M ASPC1			Das - HT ASPC1			Das + HT ASPC1			sh1 - M ASPC1			sh1 + M ASPC1			sh1 - HT ASPC1			sh1 + HT ASPC1			Das - M HT29			Das + M HT29			Das - HT HT29			Das + HT HT29			sh1 - M HT29			sh1 + M HT29			sh1 - HT HT29			sh1 + HT HT29			Das - M 1.1B4
Figure S5C	0.936697	0.889498	1.20021	1.75321	0.863025	1.12275	88.3334	140.712	159.927	304.404	311.193	235.572	1.02197	1.04783	0.933829	1.76655	1.27142	1.52994	9.62271	9.34418	9.79465	55.3601	47.7711	47.1193	0.920167	0.866649	1.25398	1.68984	1.90518	1.16226	10.459	9.17825	7.64503	13.4421	14.1189	11.7854	1.04797	0.808955	1.17958	1.22597	0.8659	1.2806	20.8137	18.8729	21.2505	52.1108	51.7389	51.0385	1.15144
Figure S5E	M M			M ISD			M HT			Das M			Das ISD			Das HT
Figure S5E	1.16517	1.00769	0.85169	26.1409	32.2766	39.8021	176.213	204.779	170.106	1.03907	0.73206	0.72856	4.73148	4.06045	5.5277	27.4282	27.3542	20.1622
[truncated: 23 more columns]
